# Supplementary material for: Geographical Disparities and Patients’ Mobility: A Plea for Regionalization of Pancreatic Surgery in Italy
Source: Cancers (Basel). 2023 Apr 24;15(9):2429. doi: 10.3390/cancers15092429 (PMC10177179; doi:10.3390/cancers15092429)
Supplement: Supplementary file 1 [file cancers-15-02429-s001.zip]

Archive with 1 entries (1 files):
- cancers-2335471-supplementary.pdf
